# Supplementary material for: Physico-Chemical Changes Induced by Gamma Irradiation on Some Structural Protein Extracts
Source: Biomolecules. 2023 Apr 29;13(5):774. doi: 10.3390/biom13050774 (PMC10216533; doi:10.3390/biom13050774)
Supplement: Supplementary file 1 [file biomolecules-13-00774-s001.zip]

Archive with 1 entries (1 files):
- biomolecules-2340893-supplementary.pdf
